# Supplementary material for: A ketogenic diet improves memory in females in the APOE4 mouse model of Alzheimer’s disease
Source: GeroScience. 2025 Nov 24;48(2):1937–54. doi: 10.1007/s11357-025-01998-8 (PMC12972429; doi:10.1007/s11357-025-01998-8)
Supplement: Supplementary file 1 — (XLSX.9.59 KB) [file 11357_2025_1998_MOESM1_ESM.xlsx]

## Sheet: Sheet1
Ingredients (g/kg)	Control	Ketogenic
Protein, of which	112.5	193.7
Casein	111	191
DL-methionine	1.5	2.7
Carbohydrates, of which	722	-
Corn starch	490	-
Maltodextrin	132	-
Sucrose	100	-
Fat, of which	70	652
Soybean oil	70	70
Lard	-	582
Mineral mixa	35	24.1
Vitamin mixb	10	17.6
Cellulose	48	85
TBHQ	0.014	0.13
K+ phosphate monobasic	2.4	-
Ca+ phosphate dibasic	-	19.3
Ca+ carbonate	-	8.2
a The CTL diet uses the Teklad TD94046 mineral mix and the KD uses the Teklad TD98057 mineral mix
b All diet will use Teklad TD40060 vitamin mix.
