# Supplementary material for: A ketogenic diet improves memory in females in the APOE4 mouse model of Alzheimer’s disease
Source: GeroScience. 2025 Nov 24;48(2):1937–54. doi: 10.1007/s11357-025-01998-8 (PMC12972429; doi:10.1007/s11357-025-01998-8)
Supplement: Supplementary file 2 — (XLSX.10.1 KB) [file 11357_2025_1998_MOESM2_ESM.xlsx]

## Sheet: Serum Lipids
Variable	M		F		P-value
	Cntl	Keto	Cntl	Keto	Sex	Diet	S×D1
TG (mg/dl)	46.7 ± 1.6	56.3 ± 2.7	50.6 ± 4.7	55.5 ± 4.7	ns	ns	ns
FFA (mEq/l)	0.37 ± 0.01	0.4 ± 0.03	0.39 ± 0.03	0.37 ± 0.03	ns	ns	ns
TC (mg/dl)	89.3 ± 7.4b	131 ± 7.5a	82.1 ± 2.1b	96.9 ± 7.2b	0.02	<0.001	ns
HDL-C (mg/dl)	73.7 ± 6.6b	117 ± 8.3a	64.9 ± 2.4b	81.7 ± 8.2b	0.02	<0.001	ns
non-HDL-C (mg/dl)	15.6 ± 1.9	13.9 ± 1.9	17.2 ± 0.5	15.3 ± 1.8	ns	ns	ns
Values are means ± SEM, n = 8 per treatment group.
a-bMeans in a row without a common superscript letter differ (P < 0.05) as analyzed by two-way ANOVA and the TUKEY test.
1S × D = Sex × Diet interaction effect.
