# Supplementary material for: A ketogenic diet improves memory in females in the APOE4 mouse model of Alzheimer’s disease
Source: GeroScience. 2025 Nov 24;48(2):1937–54. doi: 10.1007/s11357-025-01998-8 (PMC12972429; doi:10.1007/s11357-025-01998-8)
Supplement: Supplementary file 3 — (XLLSX.91.4 KB) [file 11357_2025_1998_MOESM3_ESM.xlsx]

## Sheet: Female
GeneName	logFC	logCPM	Pvalue	FDR
0610040F04Rik	-0.801777	0.349479	0.00243724	0.0377907
1110008P14Rik	-0.735185	4.73504	4.34628e-07	3.88902e-05
1110015O18Rik	1.37664	0.778839	2.04234e-05	0.000993062
1110032F04Rik	-0.857539	4.66246	6.48565e-05	0.0024397
1700003D09Rik	1.80697	0.980219	9.16674e-07	7.25757e-05
1700024P16Rik	0.859562	2.1407	0.000119795	0.0039126
1700028P14Rik	-1.0722	0.0617002	0.00179	0.0306549
1700037H04Rik	0.608998	3.73571	4.80351e-05	0.00195146
1700040L02Rik	0.781659	0.325729	0.00671139	0.0779491
1700045I19Rik	1.29501	-0.281412	0.000309194	0.00828381
1700095B22Rik	-0.913178	-0.353728	0.00517749	0.0646285
1700125G02Rik	-0.961102	-0.52756	0.00610978	0.0731529
1810020O05Rik	1.37021	-0.368927	5.21906e-05	0.00207543
2310002D06Rik	-0.636361	0.620795	0.0073933	0.0835587
2310003H01Rik	0.593134	1.44728	0.00722382	0.0825064
2610018G03Rik	0.777833	3.60442	1.46376e-06	0.000110125
2610028E06Rik	1.91426	1.80286	1.98973e-06	0.000141262
2610305D13Rik	0.722199	0.850808	0.00208084	0.0339811
2900008C10Rik	-0.707371	0.853167	0.00196873	0.032608
2900026A02Rik	-0.669144	4.67636	2.34324e-06	0.000162438
2900079G21Rik	-0.715188	1.82493	0.000985758	0.0197439
3110035E14Rik	-1.21791	9.2738	0.000981636	0.0196874
4430402I18Rik	-0.678363	1.75134	0.000595858	0.0134531
4833423E24Rik	2.99548	-0.427791	8.33929e-08	9.41095e-06
4921525O09Rik	2.3369	0.232096	1.99844e-08	2.65091e-06
4930426D05Rik	-0.954302	0.407631	0.0076928	0.0859162
4930429F24Rik	0.935665	1.55125	3.55981e-05	0.00152066
4930447C04Rik	-0.970128	4.19657	1.2691e-06	9.74181e-05
4930451C15Rik	-1.17109	-0.46036	0.00152329	0.02715
4931414P19Rik	-0.682948	1.16316	0.00377364	0.0514099
4932411E22Rik	1.63365	2.28487	4.78748e-11	1.60881e-08
4932418E24Rik	1.79933	1.12389	0.0017571	0.030171
4932438H23Rik	0.736969	0.587575	0.00250029	0.0384632
4932443I19Rik	1.12121	-0.558119	0.00164423	0.0287445
4933403O08Rik	1.39634	-0.557517	0.000789888	0.0169159
4933436C20Rik	1.3106	-0.43161	0.000133645	0.00428175
5830418P13Rik	-1.00312	-0.452081	0.00584569	0.0705495
5930438M14Rik	-2.14141	0.984613	4.14894e-06	0.000264727
7530420F21Rik	-1.04256	-0.119992	0.000893735	0.018438
7630403G23Rik	1.17158	-0.125898	0.000491171	0.0118084
9130024F11Rik	-1.88798	3.60946	1.30337e-05	0.000681994
9430018G01Rik	0.881404	0.333825	0.00263285	0.0396697
9530080O11Rik	-0.613588	1.69482	0.00149714	0.0267926
9630028B13Rik	0.655198	0.442397	0.00934775	0.0986439
9830001H06Rik	0.589802	4.44135	0.000713107	0.0156284
9830166K06Rik	-0.84993	-0.162133	0.00925721	0.0979618
9930013L23Rik	-0.644108	4.69324	0.00833202	0.0910381
A730046J19Rik	2.27776	0.915495	1.5032e-09	2.99097e-07
A830009L08Rik	-0.869335	1.65265	0.000868943	0.0180497
A830019L24Rik	-1.27353	0.667904	0.000181928	0.00545858
A930003O13Rik	1.01869	-0.493474	0.00336604	0.0471307
Ache	0.649239	4.21505	0.00122173	0.0233271
Acss3	0.668765	1.49588	0.00147161	0.026524
Acta1	-0.656698	1.4719	0.000802237	0.0170627
Actn2	0.786771	3.40251	0.000435622	0.0107288
Acy3	-0.9837	-0.141555	0.00119155	0.0228953
Adam18	-1.12274	1.26008	4.83195e-06	0.00029824
Adam33	-1.28477	1.40039	2.46757e-08	3.24474e-06
Adamts13	-0.988272	0.2118	0.00895962	0.0957496
Adamts16	0.590447	1.69151	0.00188377	0.0316629
Adamts2	0.642243	1.47365	0.000864169	0.018
Adamts3	0.980904	5.3366	3.4816e-05	0.00150856
Adamts6	0.912441	4.37507	2.64424e-06	0.000180118
Adamtsl2	-0.633627	1.34258	0.00475511	0.0608349
Adcy1	-0.808051	9.9106	8.42671e-05	0.00296784
Adcy10	-1.17553	1.10409	2.22134e-06	0.000154798
Adcy5	1.35582	7.11291	1.55704e-06	0.000115419
Adcyap1	-0.854563	4.79074	0.00432091	0.0570165
Adora2a	3.39706	3.68494	6.75882e-10	1.50295e-07
Adra1b	-0.871985	2.94887	7.41058e-05	0.00268093
Adra1d	-1.81002	3.04182	3.24369e-08	4.15687e-06
Adra2b	2.71005	0.967239	9.23706e-12	4.36509e-09
Adra2c	0.830654	4.12261	6.06122e-07	5.20782e-05
Agbl2	0.968755	1.51462	0.000404556	0.0101119
Agt	1.85174	2.77299	7.78337e-08	8.85756e-06
Agtr2	0.994767	0.954296	0.000556405	0.0129247
AI115009	-1.04147	0.849755	0.000234888	0.00676566
AI197445	1.18868	1.06492	7.25296e-07	5.9934e-05
AI606473	3.95483	1.2428	1.91715e-11	7.62926e-09
Akna	0.725579	1.10807	0.000650633	0.0144689
Akr1c18	-1.92845	1.73826	0.000765938	0.0165701
Aldh1a3	-0.728652	0.671665	0.00187332	0.0315812
Alox12b	-0.960272	1.96813	0.00180634	0.03083
Amotl1	0.662616	5.96441	7.40924e-06	0.000432881
Amz1	0.809391	2.91911	0.000134932	0.00431382
Ankfn1	1.59948	2.75068	7.41727e-09	1.16838e-06
Ankk1	3.06478	-0.142269	2.76691e-07	2.68213e-05
Ankrd63	1.14401	4.86719	6.60159e-08	7.86057e-06
Ano2	2.40882	3.18403	3.06104e-11	1.15723e-08
Anxa11	-0.875948	2.48662	1.60088e-07	1.66955e-05
Aoah	0.872633	-0.322349	0.00629688	0.07445
Aox4	0.718343	0.615754	0.00367278	0.0503991
Ap1m2	0.959461	0.0882113	0.000791987	0.0169159
Apoc1	0.864438	0.115208	0.00204406	0.0335253
Arhgap15	-1.1067	4.92733	3.50255e-05	0.00150899
Arhgap25	-0.846479	3.53756	0.000304	0.00821054
Arhgap36	2.94774	1.68362	2.441e-13	2.05071e-10
Arhgap6	1.29665	4.29709	1.80002e-06	0.000130668
Arhgef39	0.807292	0.071038	0.00694087	0.0799999
Arpp21	0.712494	9.33882	9.08838e-06	0.00050398
Arr3	-0.740708	0.488871	0.00596834	0.0716864
Asap3	0.707825	1.55974	0.00045346	0.01106
Asb4	1.29501	1.72912	6.8157e-07	5.72594e-05
Ascl1	1.0609	0.586489	5.9069e-05	0.00228451
Asic4	1.56892	3.15657	1.10908e-06	8.68993e-05
Atg9b	0.730621	2.05045	0.000126541	0.00408008
Atp6v1c2	1.10545	0.708148	1.95135e-05	0.000954964
AU022754	-0.80456	0.112484	0.00667087	0.0776573
Avpr1a	2.02251	0.500173	5.25323e-09	8.63471e-07
AW551984	2.03098	4.92539	3.66693e-13	2.52052e-10
B230216N24Rik	-0.613563	2.85428	0.00149504	0.0267926
B4galnt3	-1.53103	-0.56512	5.87104e-05	0.00227646
Baiap3	2.129	3.87042	3.33202e-09	5.79159e-07
Bard1	0.863939	0.885471	0.000424476	0.0105056
Bbox1	0.869243	1.56014	6.33992e-06	0.000378942
BC049352	1.01692	0.00344105	0.000639791	0.0142698
BC049635	-0.772493	4.34692	6.38137e-05	0.0024246
BC061194	-0.979251	2.33931	0.000553226	0.0129081
BC064078	0.84063	1.46517	5.4038e-05	0.002117
Bcl2a1b	0.986582	0.762548	2.74699e-05	0.00125879
Bcr	0.691915	6.57549	5.38228e-05	0.00211405
Bdnf	-0.583511	5.60999	0.000626676	0.0140186
Bfsp1	1.0067	-0.591079	0.00559749	0.0683726
Blnk	-0.842774	2.64648	4.8589e-06	0.000298684
Bmp3	-0.998383	4.41417	0.00361032	0.0497225
Brca1	0.595871	1.97181	0.002059	0.0337337
Btla	0.827329	-0.0177606	0.0048594	0.0616993
C030013G03Rik	0.823993	1.07782	0.00132435	0.0246635
C130060K24Rik	2.80867	1.74893	1.04604e-10	3.22821e-08
C130074G19Rik	-0.965064	5.69397	3.42252e-14	3.69682e-11
C1ql3	-1.28406	6.36839	7.99116e-06	0.00046123
C1ra	-1.09309	1.86646	3.81511e-07	3.49649e-05
C2cd4b	-1.04189	0.469396	0.000167545	0.00513917
C330005M16Rik	-0.916694	0.192482	0.000980441	0.0196874
C730002L08Rik	-2.04946	4.79142	1.79287e-09	3.521e-07
Cabyr	-0.814108	4.19347	7.10519e-05	0.00260156
Cacna1s	0.935114	-0.186162	0.00283397	0.0415667
Cacna2d2	0.785536	5.62631	0.00464371	0.0597635
Cacng4	1.07837	1.55069	8.79859e-06	0.000494618
Cadps2	-0.744646	7.79153	2.12289e-06	0.000149313
Calca	0.848302	-0.105569	0.00424624	0.0562767
Calcr	4.13028	1.44323	3.87133e-14	3.90282e-11
Car10	-0.76676	6.59099	6.45442e-05	0.0024397
Car12	1.26027	4.2985	2.43696e-07	2.40861e-05
Car3	1.33579	-0.145648	0.000304054	0.00821054
Carhsp1	0.68378	5.87133	0.000179309	0.00541686
Cartpt	1.64286	3.46274	1.41296e-11	5.93521e-09
Caskin2	0.59409	2.27993	0.00309973	0.0441792
Cbln2	-0.849099	6.12734	0.000323164	0.00855847
Cbr3	0.740151	2.46946	3.09985e-05	0.00139928
Ccbp2	-0.599132	1.63017	0.00296835	0.0429544
Ccdc110	1.25148	-0.327623	0.000129576	0.00416903
Ccdc129	-1.49903	1.6992	8.43782e-06	0.00047789
Ccdc13	1.03861	0.628059	0.00138238	0.0255242
Ccdc146	0.970447	-0.374048	0.00422187	0.0560028
Ccdc155	-1.26672	0.656066	1.52419e-06	0.000114103
Ccdc17	-0.614175	1.91044	0.000744055	0.0161661
Ccdc42	1.51489	-0.0567675	0.000138034	0.00437449
Ccdc67	1.77686	-0.562837	4.78328e-06	0.000296446
Ccdc8	0.927736	0.00976846	0.00160594	0.0283704
Ccdc85c	0.908661	1.49797	0.000292721	0.00797573
Ccdc87	-0.931591	0.799817	4.46466e-05	0.00184971
Cck	-1.22737	6.30134	1.69493e-05	0.000845898
Cckar	3.20416	0.0585735	2.91176e-09	5.18019e-07
Cckbr	-0.860863	5.03822	4.75731e-07	4.15838e-05
Ccl12	0.759293	0.691369	0.00858646	0.0926798
Ccm2	0.649359	4.15816	0.000270917	0.00755869
Ccno	0.960732	-0.0782505	0.00129003	0.0241733
Cd163	0.620311	2.73158	0.00140206	0.0258143
Cd200r1	-0.855301	0.226582	0.00234021	0.0366342
Cd209f	0.75236	0.272147	0.00538545	0.0665158
Cd28	1.13672	-0.273199	0.00042784	0.0105716
Cd34	-0.946273	6.48206	3.74122e-06	0.000243857
Cd4	2.62169	1.88951	2.07582e-07	2.12098e-05
Cd44	0.952364	2.61517	0.00805556	0.0889169
Cd6	-1.75617	1.06041	3.87417e-09	6.6574e-07
Cd74	0.941322	2.2448	0.000558592	0.0129556
Cdc42bpg	0.835448	1.52012	2.678e-05	0.00123466
Cdh23	0.694217	1.2247	0.0019387	0.0322754
Cdh4	0.661224	4.39963	0.0030894	0.0441152
Cdh6	-0.604443	3.56654	0.000240616	0.00690435
Cdkn2c	-0.626072	1.33014	0.00794791	0.08805
Cds1	-0.622928	6.8218	2.51433e-07	2.46894e-05
Cftr	1.0236	1.71105	0.000308691	0.00828381
Chat	3.55296	2.74748	1.82993e-13	1.62778e-10
Chia	1.43417	1.16766	3.9981e-10	1.06069e-07
Chodl	1.25481	1.20513	5.01535e-06	0.000307053
Chrd	-0.683214	3.59177	0.00516722	0.0645774
Chrdl1	-0.583174	5.0421	0.00122899	0.0233811
Chrm3	-0.65258	5.85967	1.72351e-06	0.000127136
Chrm5	1.77362	0.809153	0.000118757	0.003904
Chrna2	0.755776	0.777334	0.00431769	0.0570165
Chrna5	-1.34394	2.10042	1.8745e-09	3.60378e-07
Chrnb3	-1.68442	0.40807	3.10603e-07	2.93558e-05
Cidea	0.731357	0.968497	0.000688002	0.0151883
Clec12a	2.10391	1.26595	6.45695e-10	1.47942e-07
Clec18a	-1.01453	1.90933	0.00113307	0.0219952
Clec7a	0.696807	2.14609	0.000573166	0.0131724
Clic6	2.06776	3.70965	7.82723e-07	6.36362e-05
Clrn1	1.09234	-0.139215	0.000232942	0.00676553
Clspn	2.29375	0.886227	4.23476e-15	7.11534e-12
Cntnap3	0.905407	4.72218	4.71739e-08	5.89557e-06
Cntnap5b	0.648943	5.40464	2.1501e-06	0.000150527
Col10a1	0.747017	0.254997	0.00612554	0.0732835
Col11a1	0.933718	3.99204	3.79426e-05	0.00159824
Col18a1	0.812118	1.6038	6.36833e-05	0.0024246
Col19a1	-0.60813	5.95541	0.000461965	0.0112312
Col3a1	0.878463	2.59468	1.45429e-05	0.000748022
Col4a6	0.583834	2.02519	0.00107873	0.0212128
Col6a4	1.32363	0.82175	2.7795e-05	0.00126984
Cpne2	0.824504	3.63164	1.59039e-07	1.66955e-05
Cpne9	-0.791308	4.40308	0.000196249	0.00586497
Cps1	-1.03339	-0.612401	0.00370654	0.0507243
Crabp1	1.68121	-0.268724	1.91566e-05	0.000943604
Crhr2	1.85376	-0.00800086	4.2813e-09	7.27436e-07
Crybg3	0.857573	4.44912	8.43917e-05	0.00296784
Cxcl10	1.31824	-0.600154	0.000313654	0.00836521
Cxcl5	-1.33759	0.844408	0.000119482	0.00391083
Cygb	0.632956	4.36292	4.11725e-06	0.000263818
Cyp26b1	0.893211	2.40371	0.00191868	0.0320246
Cyp2s1	0.63981	1.54704	0.00479277	0.0611098
Cyr61	0.903383	1.76116	0.000398297	0.0100928
Cytl1	1.37294	0.36062	0.000107412	0.0036015
D430036J16Rik	1.41076	2.06959	1.95934e-08	2.65091e-06
D6Ertd474e	-1.16736	-0.614329	0.00267437	0.0399473
Dach1	1.24345	4.6422	0.000361448	0.00932734
Dclk3	0.68149	6.39822	0.00171741	0.0296469
Dcn	0.683197	5.25063	0.00101377	0.0200921
Dct	-2.13959	1.234	3.84638e-06	0.000248568
Ddc	0.742161	3.45333	0.00131442	0.0245088
Des	1.13577	0.0241944	0.000223366	0.00653335
Dgkk	2.79099	2.07663	2.57397e-11	9.9804e-09
Diap3	-0.783251	1.37962	0.00186994	0.0315595
Dkk3	-1.16637	8.45772	3.627e-08	4.60903e-06
Dlgap1	-0.610367	8.96035	3.58096e-05	0.00152539
Dlk1	3.22775	1.53698	8.58265e-16	1.8541e-12
Dll1	0.872738	2.18234	2.16434e-07	2.16749e-05
Dlx6	1.12995	1.99563	8.27276e-07	6.61908e-05
Dmgdh	-0.701333	0.363815	0.00768207	0.0859162
Dmkn	1.84274	1.20775	1.41953e-06	0.000108415
Dmrt2	-1.04203	0.492885	0.00341387	0.0476681
Dnahc2	0.665037	1.23642	0.00123775	0.0234259
Dnaic2	0.749795	0.270856	0.00845836	0.0916898
Dnajc21	-0.834468	5.43951	3.36437e-07	3.14049e-05
Doc2b	1.41325	4.43724	3.23725e-10	8.74173e-08
Dpp4	-0.719048	4.00997	1.84547e-05	0.000911998
Drd1a	2.18325	6.92625	4.24648e-10	1.07715e-07
Drd2	3.56043	2.33035	4.7575e-09	7.90581e-07
Drd3	3.58842	0.67598	2.23621e-07	2.22474e-05
Dsc3	2.0969	2.03239	0.000479257	0.0115772
Dsg1c	4.82968	0.609626	3.96872e-12	2.06948e-09
E030019B06Rik	-0.90177	1.26539	2.53948e-05	0.00118525
E030019B13Rik	2.85856	0.549115	6.29249e-10	1.47942e-07
E130008D07Rik	0.644385	3.19867	0.000594474	0.0134531
E130012A19Rik	-0.779649	3.87939	0.000138557	0.00437449
E130309F12Rik	1.41457	4.11398	5.09149e-11	1.67377e-08
E230025N22Rik	1.36519	-0.0292079	0.00013713	0.00435646
E430016F16Rik	-1.8879	-0.477032	3.60019e-07	3.31964e-05
Ece2	0.595931	4.88467	0.000530156	0.0125266
Ecel1	2.3878	2.84464	1.77409e-07	1.82656e-05
Efcab1	0.637075	3.18258	2.25761e-05	0.00108665
Efcab6	-0.687902	2.727	0.00219061	0.0350916
Efna5	-0.648025	4.7716	0.000285525	0.00787904
Egfl6	0.769702	1.09724	0.000252056	0.00719168
Elf4	0.696704	0.380343	0.00836876	0.0913736
Eln	0.739603	1.10841	0.00251518	0.0384953
Emid1	-1.0024	0.451555	0.000163414	0.00503289
Emx1	-0.643491	1.08959	0.0084836	0.0918975
Enc1	-0.69715	9.47667	3.85631e-07	3.51296e-05
Endou	1.703	2.70438	7.09123e-05	0.00260156
Epha3	0.663496	4.25509	0.00232797	0.0365561
Epha8	0.819821	0.948188	0.00590817	0.0710201
Ephb3	-0.658122	3.46097	2.85311e-05	0.00129954
Ephb6	-0.63031	5.50588	0.000401233	0.0101119
Epn3	1.11182	-0.132147	0.000323827	0.00856104
Esm1	1.68502	0.269385	7.65378e-08	8.85756e-06
Espnl	-1.39783	-0.428302	0.000544075	0.0127756
Etl4	-0.752663	6.47628	1.79154e-05	0.000888253
Etnk2	-1.04432	2.0367	5.10746e-06	0.000311089
Evpl	0.972291	1.31919	0.00184332	0.0313198
Exo1	-0.792007	0.178527	0.00450844	0.0584845
Exoc3l4	0.72055	0.361867	0.0048954	0.0619484
Exosc5	0.698648	1.24315	0.000598499	0.0134881
F2rl2	-1.33274	0.500894	8.08688e-05	0.00289101
F930015N05Rik	-0.879174	-0.288292	0.00615771	0.0733782
Fam102b	0.71399	7.30311	3.19221e-06	0.000211722
Fam117a	0.714817	1.78858	0.000139124	0.00438297
Fam179a	1.33226	0.771151	5.29075e-08	6.45216e-06
Fam184b	0.895747	3.30795	3.4081e-07	3.1618e-05
Fam196b	1.00726	3.13455	7.7657e-08	8.85756e-06
Fam19a1	-0.69185	6.13359	4.83685e-05	0.00195569
Fam19a2	0.791842	7.1733	3.21128e-05	0.00142729
Fam19a4	0.720418	0.62798	0.00821425	0.0902076
Fancb	0.643326	2.50512	0.000333695	0.00873034
Fap	-0.789957	2.39751	0.00250457	0.0384899
Fblim1	1.14213	-0.177496	0.000521634	0.0123898
Fbxo47	-0.599802	1.32967	0.00398527	0.0537953
Fcgr4	1.50857	-0.555836	2.63454e-05	0.00121834
Fermt3	0.770198	1.00593	0.00111379	0.0216509
Fezf2	-1.63223	2.81987	8.18171e-06	0.000468651
Fgf11	0.754064	0.553744	0.0026576	0.0398297
Fgf2	0.995887	0.0973525	0.00126442	0.0238411
Fgf5	-0.607313	1.06761	0.00512031	0.0642034
Fhad1	-0.683364	2.41171	0.000834466	0.0175122
Fhl2	-0.828327	5.27099	8.17294e-05	0.00291489
Fhod3	-0.672237	6.29714	0.00402348	0.0541345
Fibin	0.747577	2.5297	0.000108395	0.00362645
Filip1	1.16924	4.34886	2.9043e-07	2.76219e-05
Fkbp1b	-0.623874	3.80774	0.000286722	0.0078833
Fndc1	1.12013	1.35824	1.20882e-06	9.42259e-05
Fndc8	-0.728855	0.569909	0.00274442	0.0407655
Fndc9	0.778146	3.0637	0.000212215	0.00628008
Foxj1	0.867225	0.63418	0.000871337	0.0180746
Foxo1	0.859636	4.11628	2.52507e-05	0.00118217
Foxp2	1.2823	6.06061	1.64253e-05	0.000830714
Foxr2	0.864859	0.302449	0.00493337	0.0623245
Frem2	0.600091	2.97941	0.00244157	0.0377907
Frem3	1.97624	1.65987	6.54142e-08	7.86057e-06
Fstl5	0.595678	6.44146	0.00380235	0.0517079
Fut4	0.953534	-0.274599	0.00380159	0.0517079
Fzd5	0.721224	2.19907	0.000332202	0.00870878
G0s2	0.648484	0.533785	0.00824389	0.0903363
Gabrq	2.12384	1.77961	4.25979e-07	3.83431e-05
Gad2	0.919693	8.74423	0.000813854	0.0172368
Gal	1.91243	-0.281984	9.70131e-06	0.000533466
Galnt9	-0.876578	4.95002	1.39214e-05	0.000720954
Galr1	1.87255	1.45226	0.0043838	0.057545
Garnl3	-0.640343	6.2821	0.00171552	0.0296469
Gck	1.37134	-0.402757	8.36658e-05	0.00295606
Gcnt4	-1.01616	4.87751	4.27384e-10	1.07715e-07
Gdnf	2.84845	0.120013	3.32535e-11	1.21913e-08
Gdpd2	1.02146	1.68477	0.00212965	0.0345913
Gfra1	0.656593	5.44227	4.5576e-06	0.000283622
Gfra2	-0.876702	4.94866	1.59957e-05	0.000814435
Gimap8	0.584775	2.24832	0.00695754	0.0800699
Gipc2	1.25274	1.02255	2.87228e-07	2.74902e-05
Glp1r	1.21482	0.0377845	0.00181182	0.0308889
Glra1	1.1249	0.0332297	0.00200858	0.0331367
Glra3	0.827909	4.03774	0.000305848	0.00824427
Glt8d2	-0.852824	4.52051	0.00420593	0.0558402
Gm10451	0.655179	1.28833	0.00190579	0.0318856
Gm10635	-3.81196	2.5359	1.35177e-08	1.9468e-06
Gm10754	0.707843	3.55137	0.0080938	0.0892088
Gm11549	-1.02802	5.54987	4.41098e-06	0.000277928
Gm11762	-1.40289	-0.140545	2.35266e-05	0.00111526
Gm12359	-0.687851	0.742057	0.00397763	0.0537532
Gm13749	-1.37325	-0.165924	4.51842e-05	0.00185169
Gm14164	1.07257	0.726547	3.21853e-05	0.00142729
Gm16576	0.929359	-0.385958	0.00395759	0.0535302
Gm1715	-1.09919	-0.139721	0.000596057	0.0134531
Gm2061	0.720585	1.60642	0.00133269	0.0247288
Gm216	-0.801644	0.65744	0.00746242	0.0841106
Gm2721	1.43266	-0.682351	0.000234589	0.00676566
Gm3230	-0.60253	2.25835	0.00514779	0.0644529
Gm3279	-1.0676	-0.0773546	0.00261685	0.0395597
Gm4980	0.859418	0.991204	0.000346382	0.00901546
Gm5111	1.78721	-0.786895	1.05308e-05	0.000570777
Gm5607	1.10644	4.26471	3.05372e-06	0.000203429
Gm5820	-0.629638	1.44473	0.00829268	0.0907394
Gm6251	-0.90767	-0.496561	0.00871963	0.0937159
Gm765	-1.71413	1.622	1.76463e-11	7.2121e-09
Gm9899	-0.650164	3.9718	4.0378e-06	0.000259828
Gnal	0.810858	8.55162	0.000317838	0.008447
Gnb4	1.00992	5.26338	4.25458e-07	3.83431e-05
Gng7	1.36883	6.32144	1.09394e-05	0.000582487
Gnrh1	0.842939	0.471719	0.0046361	0.0597165
Golt1a	-2.40652	-0.176145	2.00203e-10	5.79415e-08
Gp5	-0.749458	0.0846183	0.00773756	0.0862251
Gpc3	1.03081	3.2661	1.20795e-09	2.50227e-07
Gpr101	3.14403	4.74614	9.88998e-12	4.53201e-09
Gpr115	-1.45624	1.83151	4.53419e-09	7.61845e-07
Gpr133	-1.16962	1.97074	1.06536e-08	1.56763e-06
Gpr149	2.41431	3.50273	6.45488e-10	1.47942e-07
Gpr174	1.6547	-0.401498	9.39463e-05	0.00323612
Gpr179	1.35449	0.256904	2.0159e-06	0.000142451
Gpr52	1.27529	4.5253	2.9089e-06	0.000196374
Gpr6	3.57137	1.06118	7.78118e-13	4.52566e-10
Gpr65	1.0995	-0.572912	0.00190825	0.0318856
Gpr68	-0.635982	3.62828	0.000117021	0.00386374
Gpr83	0.911734	4.88948	0.00342109	0.0477134
Gpr88	2.50251	7.84958	8.00469e-17	2.42094e-13
Gprin3	1.07191	5.04535	0.00307272	0.0440015
Gpx3	0.660608	1.55433	0.0051003	0.0640056
Grem1	1.09658	0.438335	0.000343815	0.0089641
Grm2	-1.04026	3.04382	0.000249193	0.00713693
Gstm6	0.683472	2.41693	0.00137743	0.0254639
H2-Aa	1.00463	2.35676	3.14742e-05	0.00141609
H2-Ab1	1.21976	1.27881	0.00059964	0.0134937
H2-Eb1	1.18746	1.51165	6.89301e-05	0.00254856
H2-Q1	0.640287	1.17089	0.00428275	0.0566612
H2-Q2	3.85902	-0.915674	2.92394e-13	2.17937e-10
Hap1	0.979795	6.47236	3.23634e-08	4.15687e-06
Has1	0.807628	0.470651	0.00477751	0.0610182
Hcn4	0.887361	1.38438	0.0002661	0.00747949
Herc6	-0.946075	5.4044	2.11139e-07	2.13936e-05
Hfe2	-1.50582	0.445642	4.17657e-08	5.26317e-06
Hkdc1	-1.9642	2.75831	0.000100456	0.00339872
Hpcal1	0.691928	4.39743	0.000991295	0.0198282
Hs3st2	-0.819534	4.33618	0.00723278	0.0825465
Hsd11b1	-0.674089	3.8988	1.41298e-05	0.000729253
Hspa1b	-0.791227	2.35315	3.22195e-06	0.000212762
Htr1b	1.68755	1.62342	1.98807e-08	2.65091e-06
Htr1d	2.39146	2.26807	6.12587e-09	9.85482e-07
Htr3a	-0.589341	2.52472	0.00728699	0.0830399
Htr4	1.45633	3.78785	0.00188208	0.0316629
Htra4	-1.16641	1.12701	7.30618e-05	0.00265587
Id3	0.607962	3.10335	0.00011094	0.0037034
Id4	0.73908	6.3696	1.08706e-05	0.00058203
Ido1	2.18745	1.70705	2.29103e-05	0.00109636
Ifi27l2a	0.975591	0.618982	8.60753e-05	0.00300865
Igfbp4	-1.00722	5.63713	2.35246e-06	0.000162438
Igfbp6	-0.787074	3.7057	1.03108e-05	0.00056289
Igsf1	2.10595	3.4836	4.5016e-07	4.00431e-05
Il1rl2	0.681105	0.394926	0.00752878	0.0845841
Il20ra	1.7573	0.843449	2.39475e-06	0.000164607
Impg1	2.33306	0.467597	1.27028e-11	5.64978e-09
Inpp4b	0.877527	5.21378	1.33467e-07	1.43142e-05
Insrr	1.81547	-0.935143	5.00396e-05	0.0020125
Ipcef1	-0.921445	7.85258	0.000286722	0.0078833
Iqgap2	-0.80452	5.65088	5.61709e-09	9.1335e-07
Irak3	1.05045	1.17886	0.000263039	0.00741825
Irak4	0.624108	0.732086	0.00870646	0.0936409
Irs4	3.25734	2.66715	1.31446e-18	6.62578e-15
Isl1	4.31982	2.96088	1.0426e-08	1.56101e-06
Itga5	0.911617	1.25537	0.000779092	0.016735
Itih3	0.956419	6.10202	0.000179949	0.00542071
Jph2	1.13853	0.0154225	0.00309446	0.0441457
Kazn	0.583226	5.46077	0.00163967	0.0286981
Kcna5	1.33587	3.07792	3.36143e-05	0.00146489
Kcng2	-0.737292	1.07157	0.0065686	0.0769406
Kcnh7	-0.725425	6.96645	6.09974e-06	0.000366033
Kcnh8	1.16672	0.987181	9.5332e-05	0.00326896
Kcnj14	0.745018	0.0535742	0.00730225	0.0830576
Kcnj3	-0.597015	6.38026	3.3173e-05	0.00145658
Kcnj5	1.59396	1.24242	2.54952e-10	7.00978e-08
Kcnj6	-0.742696	5.28249	3.0985e-05	0.00139928
Kcnk4	-0.939511	1.82468	0.000370225	0.00950516
Kcnmb4	-0.607936	3.59725	0.000332295	0.00870878
Kcnn3	0.998268	4.76256	1.11031e-07	1.21668e-05
Kcns1	-0.824938	3.51431	1.25419e-07	1.3547e-05
Kcnt2	-0.752845	7.06754	0.000449857	0.0109899
Kctd8	0.731355	3.73606	0.000725408	0.0158297
Kif27	0.68813	3.2343	9.46898e-05	0.00325432
Kl	1.04108	2.54799	7.28492e-10	1.57375e-07
Klhl1	1.11175	3.60494	1.00885e-06	7.94575e-05
Klhl13	1.11697	7.18488	2.54276e-06	0.000173989
Klhl40	-0.785962	1.6533	0.0018238	0.0310245
Krt1	0.805148	0.359484	0.00518371	0.0646285
Krt77	0.974414	2.11627	3.28328e-05	0.00144751
Krt80	-2.29042	0.37032	1.84042e-08	2.53007e-06
Krt9	0.816977	2.03651	0.00218994	0.0350916
Lad1	0.879845	-0.111219	0.00428182	0.0566612
Lag3	0.763648	1.33191	0.000135458	0.0043215
Lamb1	0.638118	4.64502	3.66404e-06	0.00023986
Lamp5	-0.87161	6.64006	2.26408e-09	4.17529e-07
Ldb2	-0.812611	5.66744	4.48622e-06	0.000280333
Lgr6	-1.05206	1.31239	0.000771388	0.0166642
Lhcgr	1.23989	-0.610137	0.00154704	0.0274292
Lhfpl3	0.692422	6.17061	8.83263e-05	0.00307587
Lhx6	0.689713	4.32219	0.0001192	0.00391009
Lhx8	4.64262	2.34487	4.47516e-14	4.22958e-11
Liph	0.755984	1.08531	0.000947236	0.0192012
Lmo2	0.700356	4.37825	7.41411e-06	0.000432881
Lmo4	-0.60001	7.65453	0.00347512	0.0483003
Lox	0.826321	0.989856	0.00361586	0.0497535
Lpl	0.950692	4.70316	4.72073e-10	1.17028e-07
Lrig1	0.607426	5.32037	0.000312618	0.0083523
Lrp2	1.18417	-0.753782	0.00199286	0.0329355
Lrrc10b	2.8709	4.27936	1.94939e-09	3.68484e-07
Lrrn4	1.13538	-0.00475976	6.98607e-05	0.002574
Lypd1	1.09603	3.41032	1.61563e-05	0.00081985
Mab21l1	1.10778	2.42373	0.00149699	0.0267926
Magel2	1.6333	1.20471	1.9881e-05	0.000969808
Mal2	-0.666638	8.57225	5.2351e-05	0.00207543
Mapk11	-0.701358	4.8226	0.000307123	0.00826389
Mb21d1	-0.654805	0.887233	0.00444661	0.0580114
Mc4r	0.644242	1.69329	0.00194301	0.0322882
Mctp1	0.584543	7.65405	0.000261185	0.00738251
Mdga1	1.08297	3.48816	1.06454e-09	2.23582e-07
Medag	-0.838486	5.27352	0.00270051	0.0401941
Mef2c	-0.668684	10.2639	5.12395e-05	0.00204444
Mei4	1.44371	1.35788	1.30677e-10	3.95219e-08
Meis1	0.795	3.3883	0.000233094	0.00676553
Miat	-0.760108	7.59582	0.00349872	0.0484946
Mical2	-0.856259	7.0538	4.61662e-07	4.08261e-05
Mir3070a	0.789945	-0.1659	0.0076674	0.0858786
Mir496	-0.597137	1.30665	0.00630185	0.0744505
Mki67	0.773555	1.75952	0.00869544	0.0935889
Mkrn3	-0.969678	0.212488	0.000309506	0.00828381
Mkx	-1.04993	4.55579	1.7136e-12	9.25467e-10
Mlip	-0.607174	5.07373	6.46088e-05	0.0024397
Mme	1.43292	4.44745	1.99439e-08	2.65091e-06
Mns1	0.831186	0.34313	0.00133952	0.0248237
Mpp7	0.852683	4.3762	6.8738e-06	0.000409235
Mpped1	-0.676787	6.86683	0.00539709	0.0665158
Mrap2	0.800327	2.92785	0.000460467	0.0112128
Mrgprf	1.02988	-0.67417	0.00444795	0.0580114
Mroh5	-0.907987	-0.184448	0.00472955	0.0606104
Msantd1	0.890965	0.44698	0.00144983	0.0263513
Mum1l1	1.00867	3.73737	1.03219e-08	1.56088e-06
Musk	0.841726	1.33676	0.000878868	0.0181809
Myh1	-0.944028	0.37739	0.000928037	0.0189646
Myh7	0.829872	2.22567	3.32311e-05	0.00145658
Myl4	-1.59835	2.91697	0.000290262	0.00795172
Mylk3	-2.19864	2.57124	5.22441e-13	3.29181e-10
Myo1a	1.07096	-0.628527	0.00373783	0.0511062
Myo1h	0.812435	-0.284409	0.00840932	0.0916049
Myo3b	0.774683	2.21702	0.00347512	0.0483003
Myo5b	0.667804	5.70681	0.00111094	0.021649
Myo5c	-0.605867	2.51934	0.00166047	0.0289501
N4bp2	0.93672	3.34993	1.262e-06	9.74181e-05
Naprt1	0.661809	0.839488	0.00326096	0.0461293
Ndst3	-1.03569	5.77218	4.56784e-19	3.45374e-15
Necab2	1.39471	4.65376	8.52422e-13	4.77419e-10
Nek10	0.977224	1.93098	0.00057597	0.0132167
Neurod1	-0.768896	3.16834	0.000326399	0.00861398
Neurod2	-0.888303	4.58143	0.000120622	0.00392832
Neurod6	-1.41972	6.32191	0.000270569	0.00755869
Nexn	1.44115	3.26875	5.03103e-08	6.1853e-06
Nfam1	0.6815	1.41874	0.00251765	0.0384953
Nfatc2	0.923564	2.0947	0.000501418	0.0120165
Nfib	-0.657809	7.56874	0.000586574	0.0133386
Nfix	-0.817942	4.47799	2.06345e-05	0.00100011
Nfkbil1	0.704581	0.653281	0.0047541	0.0608349
Ngb	1.68769	2.37388	5.15514e-10	1.25735e-07
Ngfr	2.04032	2.13986	1.4899e-16	3.75505e-13
Nhlh2	1.22476	-0.172452	0.00082105	0.0173146
Nhs	0.603988	3.75633	0.00292354	0.0424686
Ninj1	0.781165	1.7139	8.94512e-05	0.00310248
Nkain3	0.685683	1.00504	0.00887618	0.0949933
Nkx2-1	3.84488	-0.00532215	2.65618e-13	2.11404e-10
Nkx3-1	-0.906875	1.2273	0.00035364	0.00917282
Nlrc4	-1.18111	0.254605	4.27757e-05	0.00178197
Nlrc5	0.64956	1.09275	0.00185184	0.0314293
Nmnat3	0.817363	1.71515	0.002165	0.0349404
Nnat	1.39194	6.20566	1.32867e-14	1.82656e-11
Nod2	1.44491	-0.443345	6.0537e-05	0.00232345
Nos1	0.97374	4.08768	1.55505e-06	0.000115419
Nos1ap	-0.915581	5.33259	1.26617e-06	9.74181e-05
Npbwr1	1.41691	0.440987	8.84366e-07	7.03862e-05
Npc1l1	-1.52298	0.279204	1.45826e-06	0.000110125
Npffr2	1.38055	1.28392	0.00353713	0.0488926
Npl	0.654251	2.31342	0.000240415	0.00690435
Npr3	-0.746754	5.15685	0.000131012	0.00420631
Npsr1	-0.883212	3.03308	4.46547e-06	0.000280195
Nptx1	-0.60172	7.56943	0.000215428	0.00632562
Npy2r	0.986255	4.07987	0.000259201	0.00734016
Nr2f2	0.890734	4.10939	0.00325356	0.0460909
Nrap	0.891968	0.240512	0.000877107	0.0181693
Nrgn	-0.781397	5.96356	2.59244e-05	0.00120624
Nrn1	-0.596579	7.46411	0.00578123	0.069995
Nrp2	0.707982	5.90277	0.000908629	0.0186689
Nrsn2	0.715032	3.61342	0.000216339	0.00634008
Nt5e	0.738294	4.09624	1.74081e-06	0.000127789
Ntn1	0.858745	3.96426	0.00108085	0.0212268
Ntng1	0.629941	5.41719	2.86103e-06	0.000194011
Ntrk1	5.04474	0.785777	9.33096e-09	1.43982e-06
Nts	3.74487	4.75739	5.81393e-15	8.79182e-12
Nxf7	-0.968926	1.15481	0.000103967	0.00350154
Olfr316	-1.31538	0.525189	7.90959e-07	6.37949e-05
Olfr539	-1.03563	-0.353251	0.00207492	0.0339211
Olfr78	-1.78491	0.582509	1.87174e-06	0.000134783
Oprk1	1.93589	4.70138	8.33149e-11	2.68061e-08
Oprm1	0.969581	2.29433	1.9396e-05	0.000952291
Osbpl1a	-0.700025	8.99814	0.000156491	0.00485172
Otof	1.79416	4.33769	2.22414e-14	2.80279e-11
Otx1	-1.3361	-0.19046	5.77323e-05	0.00224671
Ovol2	-2.05699	2.65406	3.49812e-05	0.00150899
P2ry1	1.52649	3.71404	1.08924e-05	0.00058203
P4ha3	0.844689	0.0653221	0.00445157	0.0580114
Pabpc4l	-0.829634	0.398194	0.0022376	0.0356463
Pak7	-0.656976	6.62371	3.23738e-05	0.00143145
Pappa	0.800606	1.71885	0.000112601	0.00373411
Pappa2	1.03507	2.74516	0.00748296	0.0842571
Pard3	0.65952	5.04319	0.000402187	0.0101119
Pard3b	0.64781	3.20337	0.000840942	0.0175888
Parpbp	-0.840964	0.302558	0.00194836	0.0323416
Parvb	0.588108	1.67109	0.00152578	0.02715
Pawr	-0.623526	2.32031	0.00098048	0.0196874
Pbx3	0.812364	4.45171	0.000774489	0.0166835
Pcbd1	0.69564	2.31724	0.000212726	0.00628288
Pcdhb1	1.61251	0.42891	8.38704e-09	1.30751e-06
Pcdhb6	0.770673	3.12412	3.18876e-05	0.00142243
Pcsk5	-0.615674	4.34397	0.00128475	0.0241043
Pcsk9	1.47065	1.79036	6.95536e-07	5.81099e-05
Pctp	0.670275	1.47058	0.000492242	0.0118154
Pde10a	1.73541	8.28825	5.83475e-06	0.000352932
Pde1a	-0.598903	8.83969	1.67277e-05	0.000837604
Pde1b	1.25708	8.11514	1.06775e-08	1.56763e-06
Pde1c	1.37756	5.62219	2.65052e-09	4.77157e-07
Pde3a	0.881991	2.23512	9.91653e-05	0.00338505
Pde5a	-0.643539	5.03216	2.50076e-05	0.00117663
Pde7b	0.859541	6.15141	0.00298848	0.0432044
Pdlim3	0.738428	1.17386	0.00200941	0.0331367
Pdyn	1.92434	3.45918	1.77559e-07	1.82656e-05
Peg10	1.27709	5.18784	0.00186961	0.0315595
Penk	1.94104	7.20209	6.73127e-05	0.00250044
Pgr15l	2.43792	0.253286	2.17075e-10	6.0789e-08
Pi16	1.92958	-0.193482	7.63307e-07	6.23931e-05
Pik3r6	-0.871366	1.79649	0.000384018	0.00979278
Pipox	0.786862	1.3122	0.000805978	0.017094
Pkd2l1	0.780401	1.22458	0.000371667	0.00952601
Pkp2	0.772352	2.72507	1.07139e-05	0.000578366
Plce1	0.94511	5.03725	9.94062e-08	1.09724e-05
Pld6	1.46729	-0.303548	8.91076e-06	0.000497227
Plekha2	-0.799986	5.43086	4.17786e-06	0.000265452
Plekhs1	-0.840462	0.346084	0.00212193	0.0345278
Plxdc1	-0.644284	3.25277	0.000398411	0.0100928
Pmaip1	-0.648704	2.45048	0.000399121	0.0100928
Pnlip	-0.74418	0.266003	0.00717995	0.0821295
Pnoc	0.678842	1.08726	0.00158389	0.0280464
Pnp2	1.17209	0.27557	0.000100465	0.00339872
Pof1b	-0.68126	0.938631	0.00527672	0.0655128
Pold1	0.833765	0.769003	0.000693825	0.0152722
Pold2	0.611122	1.92101	0.001866	0.0315595
Polm	0.649341	0.84046	0.00525948	0.0653524
Pou3f4	1.138	1.04776	0.000928001	0.0189646
Ppap2c	0.648371	1.365	0.000839507	0.0175831
Ppapdc1a	0.700633	1.43961	0.00351873	0.0486828
Pparg	-0.778015	2.53316	3.35326e-05	0.00146489
Ppfia4	0.683023	5.10787	0.000138565	0.00437449
Ppp1r1b	1.89459	6.05485	1.19204e-07	1.29683e-05
Ppp1r3b	0.638798	1.49992	0.00166448	0.0289501
Prdm8	-0.784932	3.75987	0.000668377	0.0148417
Prkch	1.60327	4.23068	2.55528e-07	2.49297e-05
Prlr	1.74821	3.16392	9.26377e-08	1.03005e-05
Prokr2	0.598851	1.92181	0.00302374	0.0435891
Prr16	-0.692179	3.60351	0.000106259	0.00357076
Prr5	0.871075	0.287392	0.00577058	0.069922
Prrg4	1.34472	0.481389	7.45784e-07	6.12921e-05
Prss12	-0.900515	4.4231	3.18618e-05	0.00142243
Prss23	-0.992892	5.09142	7.93112e-07	6.37949e-05
Psd4	0.621107	1.1311	0.00658677	0.0770341
Psrc1	-1.35669	2.1803	8.53496e-05	0.00299456
Ptger2	1.01815	-0.153527	0.000843131	0.0176103
Pth1r	0.784664	1.46677	5.2428e-05	0.00207543
Ptpn3	-0.839349	6.52035	6.35733e-07	5.40087e-05
Ptpn5	0.60951	6.25104	0.00476618	0.0609249
Ptpn7	2.82942	0.676861	2.69146e-08	3.50864e-06
Ptprv	2.7146	1.73123	7.06978e-06	0.000419252
Rab27a	0.674149	3.44327	0.000291329	0.00795212
Rab3b	0.665353	5.32659	8.45615e-08	9.47214e-06
Rad51ap2	-0.907454	2.91363	4.8623e-08	6.02686e-06
Rag1	-0.909101	-0.463813	0.00857565	0.0926529
Ramp3	-0.65585	1.78146	0.00657816	0.0769929
Rarb	1.51201	5.36967	1.45016e-07	1.54432e-05
Rasd1	0.689891	0.580982	0.00536423	0.0663813
Rasd2	1.07497	6.13698	0.000330198	0.00868391
Rasgrp2	1.34905	4.03457	2.92185e-06	0.000196374
Rasl11b	-0.596177	4.59673	0.00460022	0.0595077
Rassf6	0.837093	0.687443	0.000409893	0.0102115
Rbms3	0.678183	5.97797	0.000606971	0.0136384
Rbp1	0.644333	2.88919	2.35192e-05	0.00111526
Rcan3	0.761602	5.85292	8.88853e-06	0.000497227
Rcn1	0.845323	5.34455	9.87355e-11	3.11058e-08
Rcn3	0.770593	0.676537	0.00129832	0.0242985
Rem2	2.09645	2.47963	1.4081e-11	5.93521e-09
Rerg	0.99153	2.86517	6.58946e-09	1.0489e-06
Rgag1	1.09189	1.28413	8.34848e-06	0.000476399
Rgs12	0.637443	5.03782	0.000738974	0.0160788
Rgs8	0.76644	6.97196	0.000123187	0.00398893
Rgs9	1.91668	6.24141	4.74469e-07	4.15838e-05
Rhcg	-1.1082	-0.135209	0.000565186	0.0130286
Rhoh	0.817164	0.387462	0.0057902	0.0700476
Ribc1	1.07455	-0.542315	0.00223009	0.0355733
Rimkla	0.665555	3.79826	6.08445e-05	0.00232934
Rmrp	0.660416	7.81349	4.68975e-05	0.00191155
Rnd2	0.590623	3.98142	0.000353022	0.00917251
Rnf39	-1.09898	0.942314	7.20016e-06	0.000425316
Robo1	0.655351	6.27773	0.000584429	0.013321
Robo3	-0.983985	2.57744	4.0795e-05	0.00170887
Ror1	0.924116	0.565313	0.00750291	0.0843561
Rorc	0.854408	1.20152	0.000856246	0.0178595
Rpe65	0.649353	2.71879	0.000436482	0.0107325
Rpgrip1	1.02184	-0.339659	0.00212345	0.0345278
Rpph1	0.624933	6.69436	0.00899954	0.0960416
Rps4y2	0.622934	1.24868	0.00278154	0.0410365
Rps6ka6	0.922729	4.09106	6.70477e-10	1.50295e-07
Rrad	1.27542	-0.121837	0.000822105	0.0173146
Rrp1b	0.586819	3.78598	0.000139532	0.00438671
Rsph4a	0.67428	2.39433	0.00100039	0.019859
Rspo1	-0.730532	2.40929	0.0040141	0.0541009
Rtbdn	-0.719498	0.243942	0.00620882	0.0736968
Rtn4r	-0.860292	2.58029	0.000472865	0.0114594
Rtp1	0.765128	-0.0803272	0.00945528	0.0995701
Runx1	0.700325	0.780886	0.0019062	0.0318856
Runx2	-0.870973	2.60737	0.000359137	0.00928354
Rxfp3	0.652778	2.07419	0.00257228	0.0391329
Rxrg	2.08234	3.42748	1.98055e-09	3.69751e-07
Ryr3	1.02235	6.81809	0.000103595	0.00349678
S100a9	-1.92	0.282476	1.25697e-09	2.56864e-07
Samd14	0.696462	3.24066	3.67521e-05	0.00155677
Samd3	0.964278	2.05806	0.00407893	0.0547307
Satb2	-1.75344	5.32704	4.56898e-05	0.00186735
Sbsn	0.763331	1.73503	0.00010008	0.00339872
Scara5	1.12719	-0.713022	0.00308653	0.0441152
Scarf2	0.834632	-0.0380132	0.00462484	0.0596399
Scarna17	-0.734055	0.497205	0.00934393	0.0986439
Scarna6	0.94133	5.4773	7.18476e-05	0.00262435
Scgn	-1.72791	1.31632	0.00145918	0.0264261
Scn11a	1.23921	-0.732729	0.00409538	0.0549028
Scn5a	1.88234	2.82973	1.71746e-05	0.000854323
Scn9a	1.03667	4.00792	6.2075e-05	0.00237045
Scube3	1.25867	1.7276	0.000254802	0.00724271
Sebox	-1.65893	0.841744	4.1778e-11	1.46922e-08
Sec14l3	3.06221	1.76836	5.8268e-18	2.20282e-14
Sel1l3	-0.679173	6.37662	4.21459e-05	0.00176058
Sema5b	0.81675	2.73732	0.00127691	0.0240466
Serinc2	-1.09803	0.595925	0.00350455	0.048531
Serpina9	2.86956	3.11546	1.54859e-10	4.59172e-08
Serpinb1b	1.94579	2.27735	3.33764e-14	3.69682e-11
Serpinb8	-1.72232	4.29312	1.98944e-06	0.000141262
Serpinc1	-0.850553	-0.285797	0.00802754	0.0886724
Serpine1	0.895306	0.851194	0.00177394	0.0304145
Sfmbt2	0.639603	2.77847	0.000214483	0.00631015
Sfrp2	0.892629	1.0083	0.000179437	0.00541686
Sgcd	0.93143	2.68855	3.52971e-06	0.00023207
Sh3d21	1.15134	-0.285384	0.000293992	0.00799595
Sh3rf2	3.84187	3.5678	2.1446e-15	4.05384e-12
Sh3tc1	0.73468	0.136774	0.0073815	0.0835587
Shisa2	0.695983	2.27077	7.70633e-05	0.0027615
Sidt1	-0.65705	5.65569	0.00321172	0.0455606
Six3	5.29376	1.15604	7.12889e-13	4.31212e-10
Six3os1	3.62752	2.28301	3.26761e-07	3.06911e-05
Six4	-0.636841	2.59079	6.6687e-05	0.00249494
Slc10a4	4.01115	2.42133	3.38603e-11	1.21913e-08
Slc17a8	0.930575	3.15535	0.000233831	0.00676566
Slc18a3	2.26386	-0.112996	6.87003e-08	8.1163e-06
Slc22a3	1.63199	1.64788	1.81856e-08	2.52296e-06
Slc24a4	0.596574	4.24378	0.00162199	0.0285206
Slc27a3	0.723982	0.623006	0.00667796	0.0776801
Slc29a4	1.13293	0.627747	1.17587e-05	0.000621731
Slc30a2	-0.670945	0.860335	0.00394195	0.0534141
Slc32a1	0.900625	4.77946	0.00115896	0.0223543
Slc35d3	2.58249	3.47382	8.46007e-12	4.24234e-09
Slc5a7	2.34679	5.19826	3.64607e-05	0.00154876
Slc6a3	1.19189	-0.280115	0.00072543	0.0158297
Slitrk6	1.1932	1.95165	0.000437676	0.0107444
Smpdl3b	1.28559	1.69124	1.43889e-08	2.05272e-06
Smyd1	1.64576	1.01458	1.73405e-08	2.45068e-06
Sncaip	0.7678	1.67215	0.0025924	0.0392835
Sncg	1.29978	0.628839	5.12241e-06	0.000311089
Snora2b	-1.15636	-0.478389	0.00335831	0.0471307
Snora5c	1.43808	-0.38518	1.0488e-05	0.000570502
Snora68	0.931569	2.31268	0.00102179	0.0201981
Snord12	-1.21175	-0.459809	0.000555721	0.0129247
Snord89	-0.810311	0.182161	0.00902081	0.0962007
Sowahb	-0.67576	4.86935	9.83859e-05	0.00336604
Sox1	0.682516	4.29772	0.00461816	0.0596377
Sox11	0.923753	5.19605	4.4969e-11	1.5455e-08
Sox5	-0.642631	5.60298	0.00232531	0.0365561
Sp8	-0.947971	3.11728	0.00458786	0.0593986
Spata13	1.21923	4.4743	7.22196e-08	8.46593e-06
Spint1	1.50019	1.96155	6.85781e-10	1.50295e-07
Spock3	0.754078	8.14005	0.00060937	0.0136719
Srgap1	1.02449	3.87889	1.65801e-05	0.000834809
Sstr5	1.76333	-0.571637	2.19964e-05	0.00106271
St8sia2	1.0288	0.613118	0.000122505	0.00397537
St8sia5	-0.716293	5.32947	0.000112498	0.00373411
Stab2	0.6763	0.508975	0.00641999	0.0756099
Stac	1.18881	1.2538	2.91755e-05	0.0013249
Stard8	-0.678138	5.0636	1.44137e-06	0.00010953
Stc1	1.01899	1.88207	0.00544726	0.0669704
Stil	-0.936134	-0.242428	0.00255341	0.0389634
Stk32a	1.79234	3.51372	1.32591e-09	2.67339e-07
Stk32b	1.78068	0.495908	2.93773e-06	0.000196568
Strip2	1.16161	7.15497	0.000796568	0.0169897
Strn	0.68298	7.25422	0.000866308	0.0180197
Sv2c	0.900579	5.64515	0.00916898	0.0971642
Svopl	1.30806	-0.893724	0.000936312	0.0190564
Syndig1l	2.73482	2.60513	5.56991e-10	1.33696e-07
Syt10	0.812981	4.05072	7.5472e-05	0.00271735
Sytl2	-0.685983	6.44896	1.07473e-05	0.000578366
Sytl4	1.28485	1.41417	3.45632e-05	0.00150191
Sytl5	1.30939	3.92972	7.21837e-07	5.9934e-05
Tac1	1.68152	6.53491	9.09844e-06	0.00050398
Tacr1	2.00486	3.06027	2.34423e-09	4.27102e-07
Tacr3	2.31994	3.46349	3.06197e-09	5.38409e-07
Tbc1d16	0.821232	5.22286	1.7998e-06	0.000130668
Tbr1	-0.839385	5.98084	7.82942e-06	0.000453626
Tc2n	1.78378	-0.466298	2.82453e-07	2.72054e-05
Tcap	-1.26016	0.353542	0.00362281	0.0498038
Tcerg1l	0.620351	3.17333	3.72938e-05	0.0015753
Tcf19	-0.688763	1.9473	0.000209042	0.00621047
Tcf7l2	0.960108	2.06594	2.1221e-07	2.13936e-05
Tcte1	-1.10424	0.0501587	0.000888231	0.0183495
Tcte2	-0.640232	0.93966	0.0043461	0.0570997
Tdo2	-0.942117	0.646279	0.00020977	0.00621989
Tex15	0.679695	2.58453	0.00124872	0.0236039
Tex40	-0.790235	1.31139	0.00114394	0.0221494
Tgfa	0.870874	5.39028	6.6931e-05	0.00249494
Tgtp1	1.11316	-0.427427	0.000831688	0.017492
Thrb	-0.620735	6.73173	1.92122e-06	0.00013769
Thsd7a	0.784656	6.68797	2.26355e-05	0.00108665
Thsd7b	0.915073	4.26852	6.34683e-07	5.40087e-05
Tiam1	0.606124	6.9977	0.000582514	0.0133063
Tlr5	1.25058	-0.683823	0.000547955	0.0128269
Tmem132e	0.85775	3.11236	2.50545e-05	0.00117663
Tmem158	0.854003	5.01831	1.80595e-06	0.000130668
Tmem178	-0.858985	6.15362	9.058e-05	0.00313444
Tmem198b	0.594754	1.22195	0.00393302	0.0533409
Tmem232	-1.9002	2.24807	5.01557e-07	4.33402e-05
Tmem255a	0.927128	5.62598	1.88268e-09	3.60378e-07
Tmem26	1.92961	0.13725	1.81197e-08	2.52296e-06
Tmem53	0.842411	0.0950372	0.00468659	0.0602642
Tmem74	-0.688803	4.23563	0.000486388	0.0117307
Tmem88	-0.685262	1.09108	0.00222183	0.0354789
Tmem91	0.864014	2.78458	6.69849e-05	0.00249494
Tmie	0.794379	1.893	0.00103725	0.0204502
Tnnc1	-1.38742	1.36396	0.00262949	0.0396697
Tnnt1	1.21779	0.943425	4.94252e-05	0.00199309
Tox	-1.05183	3.93636	1.54778e-07	1.63675e-05
Trabd2b	-0.949441	2.27274	8.5529e-06	0.000482601
Traip	0.721356	3.13512	0.000411466	0.0102171
Trh	1.98382	2.08675	6.56012e-08	7.86057e-06
Trhr	0.648077	3.94234	7.32719e-05	0.00265712
Trpc4	-0.631686	4.81754	0.000977349	0.0196874
Trpc6	-1.22019	6.01337	1.02358e-08	1.56088e-06
Trpc7	0.711548	2.69185	6.99585e-05	0.002574
Trps1	0.594252	6.94706	5.29954e-05	0.00209242
Trpv6	-0.691859	2.96131	0.00283721	0.0415739
Ttc12	0.619828	1.49191	0.00225451	0.0357741
Ttc22	1.23907	-0.369669	0.000198893	0.00593227
Ttc34	0.915214	-0.156315	0.00276701	0.0409252
Ttll9	0.882292	0.242251	0.000712358	0.0156284
Tuba8	-0.612682	2.66371	5.32054e-05	0.00209524
Ube2cbp	0.666061	2.8305	6.63808e-05	0.00249084
Ube2t	-0.780891	-0.140945	0.00948935	0.09979
Unc13c	1.85807	7.1196	4.25001e-10	1.07715e-07
Upb1	2.56823	1.02226	4.64208e-13	3.05207e-10
Vat1	0.666843	4.41355	1.59063e-05	0.000812618
Vat1l	0.995167	6.95857	0.000374216	0.00957512
Vgll3	-1.48005	1.80983	8.69676e-12	4.24234e-09
Vip	-1.01921	6.0804	4.36309e-06	0.000276061
Vit	1.08881	1.17735	9.37779e-06	0.000517558
Vsig2	-0.722356	2.50085	6.47961e-05	0.0024397
Vsnl1	-0.666185	8.41698	7.79035e-08	8.85756e-06
Vstm2l	0.730335	2.82133	1.47002e-05	0.000753547
Vwc2l	1.07272	5.00087	8.03005e-06	0.000461712
Was	0.76071	0.523111	0.00375181	0.0511902
Wdr16	1.90351	0.569336	7.64698e-06	0.00044476
Wdr6	0.584759	6.15322	0.000254672	0.00724271
Wfdc18	-1.04596	0.192548	0.000181626	0.00545858
Wfs1	1.48725	5.45909	2.56267e-22	3.87527e-18
Whrn	0.640656	2.30016	0.000477157	0.0115449
Wisp1	-1.00328	3.10939	2.6242e-05	0.00121727
Wnt10a	-1.05167	2.37624	7.34794e-06	0.000432356
Wnt2	0.958335	2.84906	2.3445e-05	0.00111526
Wnt7a	0.601019	2.66213	3.98995e-05	0.001676
Wnt9a	-1.20347	3.03702	8.23347e-05	0.00291584
Xirp2	-1.24225	2.70751	3.81522e-06	0.000247613
Xkr8	0.640046	2.42275	0.00122154	0.0233271
Xkrx	1.27184	0.134415	0.000118124	0.00389165
Xlr3b	-0.786384	1.17418	0.0026338	0.0396697
Zbbx	0.787858	1.46002	0.00161308	0.0284632
Zbtb16	-1.23357	5.19043	1.17401e-08	1.70706e-06
Zbtb18	-0.724719	8.45592	1.24996e-05	0.000658601
Zbtb7c	0.674036	2.20097	7.46026e-05	0.00269246
Zcchc12	1.20885	6.9518	1.05589e-09	2.23582e-07
Zeb2	-0.593507	8.06662	0.000166797	0.00512662
Zfhx3	0.823343	3.34178	0.00291276	0.0423934
Zfp389	0.837552	-0.181287	0.00821363	0.0902076
Zfp503	1.89617	2.40969	3.02651e-13	2.17937e-10
Zfp516	0.748983	3.824	1.25656e-05	0.000659783
Zfp521	0.72996	3.95945	0.000403391	0.0101119
Zfp618	0.877927	1.16336	0.00557322	0.0681349
Zfp703	-0.959987	1.57878	4.42166e-05	0.00183693
Zfp92	0.612668	3.07072	0.000317146	0.00844344
Zfp947	0.850381	1.44275	4.51393e-05	0.00185169
Zfpm2	-0.914933	4.08447	2.03075e-10	5.79415e-08
Zim1	1.19208	2.19143	0.00304179	0.0437242

## Sheet: Male
GeneName	logFC	logCPM	PValue	FDR
1190003J15Rik	-1.37686	-0.492284	2.3399e-06	0.0010502
1700028P14Rik	-0.77288	0.737078	4.60521e-05	0.00732036
1700048M11Rik	-1.14067	-1.08468	0.000766794	0.0436615
2700070H01Rik	-0.878603	-0.760768	0.00238645	0.0839106
4833412C05Rik	-0.931107	0.113264	2.56626e-05	0.00500703
4930593A02Rik	1.1921	-0.934325	0.000207527	0.0195486
4932411E22Rik	1.19431	1.19544	2.08626e-05	0.00442171
4933412O06Rik	0.651491	2.14229	5.40897e-05	0.00825408
4933436C20Rik	1.1476	-0.323069	0.000303624	0.023883
7630403G23Rik	-1.00996	-0.40013	0.000300312	0.0237448
9130227L01Rik	-1.15725	-0.532972	2.36569e-05	0.00487843
9530036O11Rik	-0.616669	1.14271	0.000385757	0.0276368
A330070K13Rik	1.19611	-0.73203	0.000226382	0.0203286
Adam18	-0.88348	1.40211	0.000746121	0.042945
Adam33	-0.859167	1.33256	1.08429e-06	0.000612823
Adamts9	0.613116	2.05595	0.000102434	0.0128127
Adcyap1	-0.603347	4.63499	0.00312841	0.0976269
Agt	0.808216	2.52285	2.80599e-05	0.00515896
AI197445	0.928991	0.552587	0.00105584	0.0514593
Aldh1a3	-0.791139	0.0759052	0.0011846	0.0551129
Amz1	0.783126	2.80404	0.000882753	0.0463565
Angpt1	0.901993	4.37128	3.24987e-08	6.16254e-05
Ankfn1	1.05477	1.6934	7.77969e-08	9.13216e-05
Ankrd63	0.767371	4.06659	0.00168356	0.0682171
Ano2	1.87125	2.69058	3.05507e-05	0.00542097
Aoah	0.9819	-0.843053	0.00181823	0.0709442
Apoc1	0.900186	0.20945	0.000171776	0.0173596
Arhgap28	0.834929	0.234275	0.000371416	0.0270777
Arhgap6	1.23966	3.33246	0.000154363	0.0164726
Arsj	0.805444	2.68175	1.1088e-09	5.64008e-06
Asb11	-0.587914	2.42516	6.91237e-06	0.00204059
Asic4	0.726342	2.88087	0.00174342	0.0694033
Atp2a1	-1.20368	-0.963421	0.000136492	0.0153857
AW551984	0.588093	2.96391	0.000526156	0.0345324
B230206H07Rik	-0.875697	1.46634	0.000922613	0.047888
Baiap2l1	1.08831	0.389092	2.49117e-06	0.00105598
Baiap3	1.26969	1.85443	1.4981e-05	0.00351708
C1ra	-0.808487	2.22042	0.000339534	0.0258616
C330013E15Rik	-0.805184	0.327095	0.000242632	0.0209185
Calml4	0.869263	0.633184	0.00188808	0.0723924
Capn12	-0.985749	-0.833175	0.00196523	0.0744054
Capsl	1.24281	0.79773	3.57594e-05	0.00599658
Car3	1.05636	-0.679986	0.000351418	0.0260323
Cbln2	-0.646618	5.99805	0.000621784	0.0382304
Ccbp2	-0.614691	1.92208	0.0010112	0.0507594
Ccdc110	0.884168	-0.364261	0.000818319	0.0445984
Ccdc135	1.45126	0.481345	8.80761e-06	0.00235797
Ccdc27	-1.47563	0.0860007	2.26303e-08	5.41561e-05
Ccno	1.49005	-0.331996	2.46776e-06	0.00105598
Cd200r1	-0.984885	0.0984634	6.772e-06	0.00204059
Cd34	-0.649092	6.787	0.00145248	0.0627898
Cd36	1.0786	1.43605	0.00056026	0.0356232
Cd44	0.669291	3.19993	0.00176459	0.0698628
Cd74	0.824094	1.55499	0.00170214	0.0685346
Cdh23	1.24132	1.41439	7.48842e-06	0.00204059
Cdh4	0.660144	3.71061	0.00104711	0.0514593
Cdhr1	1.37056	1.96682	0.00114752	0.0542141
Chia	0.873872	0.614043	0.000216647	0.0200399
Chrm5	1.61688	0.523973	2.13232e-05	0.00445743
Chst9	1.08816	1.0063	6.24257e-06	0.00204059
Cmbl	0.725348	3.6082	1.26299e-05	0.00305925
Cntnap3	0.811336	4.51012	0.000131747	0.0151162
Col10a1	1.22032	-0.0811286	0.000680969	0.0405485
Col18a1	0.851937	1.75479	7.87913e-05	0.010832
Col1a1	0.796515	0.641884	0.00112435	0.0537459
Col23a1	0.882844	3.6061	2.66182e-06	0.00107462
Cpne7	0.781283	5.28727	4.68221e-08	6.16254e-05
Crabp2	0.740695	1.40652	0.00114236	0.0542141
Crb1	1.06841	1.60687	9.923e-06	0.00256652
Crhr2	0.966577	-0.13391	0.00043413	0.0301129
Csrp2	0.597319	1.19425	0.00227733	0.0816906
Cyb5r2	-1.02347	-0.574093	0.000188767	0.0183477
D330050I16Rik	-0.808996	-0.347587	0.00157622	0.065899
D630023F18Rik	0.600482	2.42909	0.000340641	0.0258616
Dct	-1.11996	-0.77674	0.000170288	0.0173239
Diap3	-0.93013	1.33037	6.39903e-06	0.00204059
Dio3	1.12065	0.663723	0.000601033	0.0374358
Dlx6	0.621661	1.2105	0.00129082	0.0575961
Dpy19l2	0.948621	-0.676403	0.00279523	0.0909493
Dpyd	0.69651	3.72248	0.000153301	0.0164726
Dsp	1.64406	0.733756	1.37261e-06	0.0006982
E130309F12Rik	0.846762	3.19185	0.00150136	0.0643563
E230025N22Rik	1.43202	-0.343982	4.96698e-07	0.000333317
Ecel1	2.45269	1.559	2.08783e-07	0.000187413
Efcab1	0.772388	3.05102	3.0487e-07	0.000232616
Egfl6	0.767194	1.21765	6.32351e-05	0.00946047
Enkur	-0.612949	1.8433	0.000416216	0.0294049
Epha3	0.759327	3.98518	5.50484e-06	0.00190918
Epn3	1.10868	-0.0353977	7.02477e-06	0.00204059
Epyc	0.639015	2.22925	0.00187549	0.0720905
Esr1	0.883932	1.57066	1.64586e-05	0.00378276
F930015N05Rik	-0.856283	-0.724402	0.00246987	0.084697
Fam196b	0.706057	0.721302	0.000227797	0.0203286
Fat2	1.74654	1.25502	0.00128714	0.0575961
Fibcd1	1.36395	3.47685	0.000143853	0.0157236
Fibin	0.841424	2.41204	0.00125875	0.0568302
Figf	0.600471	1.02044	0.00251692	0.0858966
Filip1	0.715955	3.3393	0.00261692	0.0881171
Fmo1	0.627519	2.52027	0.000107783	0.0131581
Frem2	0.675233	2.76773	0.000829212	0.0446539
Frem3	0.984118	0.234443	0.000291265	0.0233932
Gcnt4	-0.810064	5.04947	0.000173941	0.0174628
Gipc2	0.682245	0.802358	0.00196984	0.0744054
Glb1l2	0.71818	0.882185	0.000337494	0.0258616
Glis3	0.713482	1.40958	0.0011779	0.0551074
Gm10334	-1.20777	-1.00669	0.000281351	0.0233932
Gm10635	-1.6227	2.53609	3.59084e-06	0.00136991
Gm11762	-0.988478	0.386714	7.33679e-05	0.0103075
Gm13293	-0.820509	1.57244	7.43489e-06	0.00204059
Gm16576	-0.826492	-0.538374	0.00214794	0.0788845
Gm5111	1.14129	-0.685565	8.48096e-05	0.0115553
Gnb4	0.898766	5.0027	1.57755e-06	0.000776564
Gpr101	2.65539	2.97013	5.02378e-07	0.000333317
Gpr52	0.868232	3.67363	0.00141291	0.0616029
Gpr6	1.2449	0.723592	0.000420954	0.0294668
Gpx3	0.672596	0.768553	0.000529527	0.0345324
Grb7	0.668636	0.904316	0.000640211	0.0389228
Gucy2c	0.982459	-0.936448	0.00314009	0.097627
H2-Aa	0.780467	1.31686	0.000781886	0.0438661
Hcrtr1	-0.81577	-0.225552	0.00079254	0.0442019
Hepacam2	-0.824535	-0.399036	0.00174645	0.0694033
Hfe2	-1.0842	0.409734	0.000188413	0.0183477
Hist1h4h	0.734551	1.25439	0.000176133	0.0175672
Hist1h4k	0.656573	0.33572	0.00266199	0.0881171
Hpcal1	0.815231	4.59881	4.66229e-08	6.16254e-05
Hr	-0.638396	3.8637	3.39959e-05	0.00579631
Hrk	0.61211	5.84851	0.000461523	0.0315823
Hsbp1l1	-0.836368	-0.553729	0.00164463	0.0676469
Htr1b	0.78575	1.13823	0.00112704	0.0537459
Igfbp2	0.649072	3.7766	0.00222583	0.0804887
Igfbp4	-0.717387	5.95655	3.75925e-06	0.00139333
Igsf1	1.27524	1.8642	1.27531e-08	3.89223e-05
Irs4	0.986516	-0.492665	0.000872289	0.0460593
Itpripl1	0.802996	1.29522	6.79289e-05	0.00997249
Kazald1	-0.654358	2.455	6.60831e-06	0.00204059
Kcnab3	-0.653342	5.75234	0.000376178	0.0270777
Kcnn3	0.739025	4.29275	0.000800054	0.0443957
Klhl1	1.157	1.90173	0.000441325	0.0304734
Klhl33	-0.608086	1.21357	0.000967046	0.049027
Krt77	0.795822	2.22681	5.80551e-06	0.00196871
Krt80	-1.05868	0.723717	2.50381e-07	0.000212267
Krt9	0.711734	1.68709	0.00262813	0.0881171
Lamb1	0.680345	4.48103	0.000464046	0.0316132
Lbp	0.982926	1.02289	0.00168144	0.0682171
Lpl	0.604728	4.62935	0.00171835	0.0688243
Lrg1	-0.936895	-0.762043	0.0020613	0.0767206
Lrrc38	-1.04635	0.970256	3.69327e-08	6.16254e-05
Maff	0.760941	0.427672	0.000553708	0.0353539
March10	-0.657397	1.0839	0.000674182	0.0403452
Mdga1	1.30522	2.82113	4.20282e-09	1.60337e-05
Meis1	0.760874	2.56326	1.93062e-07	0.000184133
Mki67	0.741653	1.22401	0.00143793	0.062515
Mkx	-0.640555	4.69206	0.000325316	0.0253282
Mme	0.659307	4.10233	0.00265794	0.0881171
Mstn	1.6091	-0.618375	1.27441e-06	0.000670606
Mum1l1	0.773119	3.17121	0.000524656	0.0345324
Mybph	0.860257	-0.72295	0.00325432	0.0998129
Myh7	0.714494	2.1183	1.92283e-05	0.0041902
Mylk3	-0.833059	2.66657	0.000348893	0.0259713
Myo5b	0.626323	5.55225	3.24134e-05	0.00568538
Ndst4	2.85907	3.42249	6.65984e-07	0.000406517
Necab2	1.0834	4.67675	0.000343507	0.0258816
Nek10	0.840004	2.19975	1.15456e-06	0.000629237
Ninj2	-0.720261	0.445654	0.0005175	0.0343522
Nmb	0.808513	0.672725	6.85311e-05	0.00997249
Nnat	0.891538	6.19044	6.96579e-06	0.00204059
Nodal	-1.08495	-0.759967	0.000289246	0.0233932
Nos1	1.07987	4.05979	3.83486e-06	0.00139333
Npbwr1	1.03473	0.39477	2.67598e-06	0.00107462
Npc1l1	-1.10062	0.560287	4.84603e-08	6.16254e-05
Nphs2	1.1658	-0.755056	0.000804107	0.0444405
Npnt	-0.704437	3.93954	0.00071339	0.0413929
Npy2r	0.584136	3.30472	0.000610076	0.0376914
Nr1i3	-0.595482	0.378786	0.00294799	0.0937216
Nr2f2	0.795975	4.28103	4.76437e-05	0.00749528
Nr4a2	0.939485	5.64512	0.000809597	0.0444405
Nt5dc2	0.862898	-0.0569365	0.000294635	0.0234174
Ntf3	1.30916	1.06175	1.79983e-10	1.37327e-06
Ntng2	0.642771	1.49726	0.00106249	0.0514593
Nxf7	-0.962575	0.838615	3.41853e-05	0.00579631
Olfr78	-1.47378	-0.0108963	7.43638e-06	0.00204059
Oprk1	0.908265	3.29412	0.000748583	0.042945
Otof	1.22152	3.7824	3.15852e-11	4.8199e-07
Ovol2	-0.641009	3.20106	0.000929738	0.0480943
Oxtr	0.631052	2.90737	0.000232825	0.0204191
Parvb	0.644467	1.44479	0.00223134	0.0804972
Pcbd1	0.710098	1.4037	3.29712e-05	0.00571751
Pcdhb1	0.906113	-0.485173	0.00241495	0.0839457
Phex	0.650006	1.19113	0.000894907	0.0466085
Plcz1	1.27937	0.611398	0.000129385	0.0150718
Pnlip	-0.610548	0.573814	0.00203768	0.0760269
Popdc3	0.907687	0.105951	0.0010487	0.0514593
Ppapdc1a	0.786048	1.26682	1.68563e-05	0.00378276
Ppl	0.637106	1.58899	0.000159566	0.0167929
Prickle3	-0.8614	-0.82294	0.00318063	0.0978556
Prrg4	0.901966	0.546267	0.000271121	0.0231134
Pth2r	0.588314	0.896082	0.00314121	0.097627
Ptpn14	0.9863	4.12314	2.74681e-05	0.00515896
Ptpro	0.969919	4.57793	0.000374089	0.0270777
Pvalb	-0.642041	6.18974	0.000607085	0.037659
Rab38	1.17617	-0.364035	0.000307513	0.0240648
Ramp3	-0.634478	2.38656	0.00103873	0.0514593
Rarres1	0.869902	-0.0209907	0.000156282	0.0165615
Rcn1	0.613652	5.09474	0.000828072	0.0446539
Reln	0.791225	7.67589	0.000842546	0.0449554
Rfx3	0.666	7.03514	0.000285809	0.0233932
Rgs12	0.655731	5.14223	6.86181e-05	0.00997249
Rgs13	1.43049	-0.0148741	9.05683e-08	9.87194e-05
Ror1	1.55163	0.351271	3.44879e-06	0.00134945
Rsph4a	0.665404	2.47172	0.00209518	0.0774153
Rxfp2	-1.58883	-0.102526	5.77553e-05	0.00872619
Ryr3	0.713043	6.30646	0.00156632	0.0656708
Scml4	0.935365	1.88066	0.00010762	0.0131581
Scn5a	1.72655	1.35245	5.72303e-07	0.00036389
Scx	-0.970641	-0.352768	0.000144253	0.0157236
Sebox	-0.801658	1.20475	0.000190601	0.01837
Sema3b	0.792832	1.50135	0.00034765	0.0259713
Serpinb1b	0.907096	0.795107	2.44084e-05	0.00496629
Slc22a3	1.02127	0.86037	0.000839605	0.0449554
Slc29a4	2.14465	0.412313	2.48423e-08	5.41561e-05
Slc35d3	0.94166	1.71862	0.000221742	0.0201415
Slc38a4	0.632393	1.2135	0.00106189	0.0514593
Slc5a7	0.95434	2.48581	0.00212177	0.0782084
Slc9a2	0.770921	2.78923	0.000293187	0.0234174
Slc9a3	-1.24188	-0.56349	7.13209e-06	0.00204059
Smpdl3b	1.08722	1.33749	4.31461e-07	0.000313528
Snora23	-0.628691	0.508005	0.00288207	0.0928958
Snrpn	0.82171	-0.101012	0.00131137	0.0581729
Sp8	-0.595338	1.31552	0.000202296	0.0191742
Spag16	0.965299	0.496451	0.000552471	0.0353539
Stac2	-0.842176	4.14129	2.18625e-06	0.00101097
Stk32b	0.995542	-0.758498	0.00256807	0.0868932
Synpr	0.620159	7.44491	8.90266e-05	0.0118957
Syt10	0.870896	3.79855	9.43167e-07	0.000553566
Sytl4	0.973909	0.110276	0.000688209	0.0405485
Tal1	0.874953	1.25931	2.92668e-05	0.00530804
Tc2n	1.08458	0.50332	0.000503386	0.0338399
Tdrd1	1.23639	-0.0730513	0.00228049	0.0816906
Tex15	1.10169	1.38394	1.6672e-05	0.00378276
Thsd4	0.701218	3.51602	0.000191404	0.01837
Tmem132e	0.987174	2.91789	0.00013712	0.0153857
Tmem232	-0.706796	2.66178	0.00186968	0.0720487
Tnfsf13b	-0.66718	0.339427	0.00133694	0.0587947
Tox	-0.587693	4.08472	0.00042378	0.0295291
Trh	1.42306	1.87037	0.00121239	0.0558944
Trp53i13	0.739407	0.277419	0.000892745	0.0466085
Trpc7	0.911923	1.72066	0.0021872	0.079658
Unc13c	0.758916	6.13588	0.00179775	0.0705234
Vgll3	-0.789693	2.12678	2.57034e-05	0.00500703
Wdr16	0.93717	1.64909	0.000355821	0.0262311
Wfs1	0.693661	5.0321	0.00146388	0.0629262
Wnt10a	-0.614747	2.72137	0.000139719	0.0155628
Zbbx	0.667823	1.01724	0.000807145	0.0444405
Zcchc12	0.686848	5.76369	2.80095e-05	0.00515896
Zfp185	0.600521	2.14978	0.00014998	0.0162319
Zfp503	0.878242	1.59697	0.000117475	0.0141155
Zfp618	0.901919	0.698917	0.000333096	0.0258023
